# Supplementary material for: Modeling the effects of cyclodextrin on intracellular membrane vesicles from Cos-7 cells prepared by sonication and carbonate treatment
Source: PeerJ. 2015 Oct 27;3:e1351. doi: 10.7717/peerj.1351 (PMC4627923; doi:10.7717/peerj.1351)
Supplement: Supplemental Information 1 — Raw data analysed for Fig. 4. [file peerj-03-1351-s001.csv]

Fraction	Control exp1	MbCD exp1		Control exp2	MbCD exp2		control exp3	mbcd exp3
6.	54430.000	18541.000		131922.	65006.		597958.	400453.
7.	120691.000	52469.000		209971.	49488.		551634.	320189.
8.	116633.000	0.000		286930.	94630.		418308.	599683.
9.	198497.000	63759.000		568715.	541282.		410336.	619084.
10.	208877.000	141887.000		483954.	271368.		170105.	419585.
11.	28993.000	81983.000		255371.	212504.		143038.	283016.
12.	250337.000	155779.000		169346.	165495.		69003.	145560.
