# Supplementary material for: Modeling the effects of cyclodextrin on intracellular membrane vesicles from Cos-7 cells prepared by sonication and carbonate treatment
Source: PeerJ. 2015 Oct 27;3:e1351. doi: 10.7717/peerj.1351 (PMC4627923; doi:10.7717/peerj.1351)
Supplement: Supplemental Information 2 — Raw data analysed for Fig. 2. [file peerj-03-1351-s002.csv]

	Buoyant	Buoyant	Buoyant	Dense	Dense	Dense
Control	16.200000	16.200000	24.900000	8.099998	5.199999	9.899998
Cyclodextrin	1.900000	1.400000	2.799999	15.200000	18.700000	15.500000
