# Supplementary material for: Modeling the effects of cyclodextrin on intracellular membrane vesicles from Cos-7 cells prepared by sonication and carbonate treatment
Source: PeerJ. 2015 Oct 27;3:e1351. doi: 10.7717/peerj.1351 (PMC4627923; doi:10.7717/peerj.1351)
Supplement: Supplemental Information 3 — Raw data relating to Fig. 2. [file peerj-03-1351-s003.csv]

	Buoyant	Buoyant	Buoyant	Buoyant	Buoyant	Buoyant	Dense	Dense	Dense	Dense	Dense	Dense
Control	1239.00000	3475.00000	2545.00	1879.00000	3117.00000	2434.00	1617.00000	830.00000	503.00	1493.00000	862.00000	542.00
Cyclodextrin	364.00000	401.00000	348.00	351.00000	392.00000	335.00	1851.00000	1351.00000	864.00	1701.00000	1363.00000	922.00
